# Supplementary material for: Profiling Y561-Dependent and -Independent Substrates of CSF-1R in Epithelial Cells
Source: PLoS One. 2010 Oct 26;5(10):e13587. doi: 10.1371/journal.pone.0013587 (PMC2964295; doi:10.1371/journal.pone.0013587)
Supplement: Table S1 — Tyrosine phosphorylated peptides identified in the comparison of CA-CSF-1R to parental MCF-10A cells. (0.12 MB XLS) [file pone.0013587.s001.xls]

## Sheet: SuppTable 1
Supplemental Table 1. Tyrosine phosphorylated peptides identified in the comparison of CA-CSF-1R to parental MCF-10A cells.
Protein Name	UniProt #	NCBI Site	Peptide Sequence	FC (CA-CSF-1R/MCF-10A)	Function
Hrs	O14964	Y132	K.VVQDTY#QIMK^.V	>296.57	Adaptor/scaffold
CSF-1R	P07333	Y923	R.ER@DY#TNLPSSSR@.S	>133.30	Receptor tyrosine kinase
H2B1L	Q99880	Y42	R.K^ESYSVYVY#K^.V	>113.37	DNA binding protein
TJAP1	Q5JTD0	Y352	R.NSPLPNCTY#ATR@.Q	>88.49	Adhesion
PIK3R1	P27986	Y580	R.DQY#LM*WLTQK^.G	>56.64	Kinase, lipid
CSF-1R	P07333	Y873	K.DGY#QMAQPAFAPK^.N	>56.43	Receptor tyrosine kinase
D-Prohibitin	Q99623	Y248	K.MLGEALSK^NPGY#IK^.L	>55.42	Transcription, coactivator/corepressor
ZDHHC7	Q9NXF8	Y130	K.EYMESLQLK^PGEVIY#K^.C	>50.78	Unknown function
CSF-1R	P07333	Y809	R.DIMNDSNY#IVK^GNAR@.L	>45.71	Receptor tyrosine kinase
CSF-1R	P07333	Y699	K.AEAMLGPSLSPGQDPEGGVDY#K^.N	>38.88	Receptor tyrosine kinase
CSF-1R	P07333	Y873	K.LVK^DGY#QMAQPAFAPK^.N	>38.15	Receptor tyrosine kinase
CSF-1R	P07333	Y561	K.IIESYEGNSY#TFIDPTQLPYNEK^WEFPR@.N	>37.45	Receptor tyrosine kinase
Hrs	O14964	Y334	R.YLNR@NY#WEK^.K	>34.54	Adaptor/scaffold
Par3	Q8TEW0	Y489	R.DVTIGGSAPIY#VK^.N	>34.42	Adaptor/scaffold
CSF-1R	P07333	Y699	R.K^AEAMLGPSLSPGQDPEGGVDY#K^.N	>32.34	Receptor tyrosine kinase
H2B2E	Q16778	Y43	R.K^ESYSIYVY#K^.V	>31.63	DNA binding protein
PTTG1IP	P53801	Y174	K.YGLFK^EENPY#AR@.F	>30.11	Unknown function
ACLY	P53396	Y1073	R.SMGFIGHY#LDQK^.R	>26.05	Lyase, Enzyme, misc.
PIK3R1	P27986	Y470	R.LYEEY#TR@.T	>24.59	Kinase, lipid
PIK3R1	P27986	Y607	K.K^LNEWLGNENTEDQY#SLVEDDEDLPHHDEK^.T	>22.45	Kinase, lipid
PIN4	Q9Y237	Y122	K.FGY#HIIMVEGR@.K	>21.65	Enzyme, misc.
CSF-1R	P07333	Y809	R.DIMNDSNY#IVK^GNAR@.L	>20.07	Receptor tyrosine kinase
FLJ20625	Q9NWT0	Y40	K.ALNGAEPNY#HSLPSAR@.T	>19.60	Unknown function
LAPTM4A	Q15012	Y230	K.MPEK^EPPPPY#LPA.-	>18.02	Vesicle protein
TAOK1	Q7L7X3	Y309	R.ELDNLQY#R@.K	>17.57	Protein kinase, Ser/Thr (non-receptor)
NHP2L1	P55769	Y31	K.LLDLVQQSCNY#K^.Q	>16.86	RNA binding protein
HGK	O95819	Y1227	R.SGGSSQVY#FMTLGR@.T	>15.71	Protein kinase, Ser/Thr (non-receptor)
KIAA0323	O15037	Y456	R.HIVIDGSNVAM*VHGLQHY#FSSR@.G	>14.07	Unknown function
PIK3R2	O00459	Y577	R.DQY#LVWLTQK^.G	>13.95	Kinase, lipid
CSF-1R	P07333	Y699	K.AEAMLGPSLSPGQDPEGGVDY#K^.N	>13.82	Receptor tyrosine kinase
SLC20A1	Q8WUM9	Y388	K.DSGLY#K^ELLHK^.L	>13.04	Transporter
DLG3	Q92796	Y673	R.R@DNEVDGQDY#HFVVSR@.E	>12.59	Adaptor/scaffold
Beta-adaptin	P63010	Y277	K.DSDYY#NMLLK^.K	>12.57	Vesicle protein
UBXD8	Q96CS3	Y79	R.IY#SYVVSR@PQPR@.G	>12.42	Ubiquitin conjugating system
ACLY	P53396	Y1073	R.SMGFIGHY#LDQK^R@.L	>11.93	Lyase, Enzyme, misc.
DLG1	Q12959	Y760	R.DYEVDGR@DY#HFVTSR@.E	>11.65	Adaptor/scaffold
Beta-adaptin	P63010	Y276	K.DSDY#YNMLLK^K^.L	>11.05	Vesicle protein
UQCRC2	P22695	Y207	K.VTSEELHY#FVQNHFTSAR@.M	>10.13	Oxidoreductase
PKC delta	Q05655	Y374	K.GR@GEY#FAIK^.A	>9.84	Protein kinase, Ser/Thr (non-receptor)
ARP2/3 Subunit 3	O15145	Y46	K.DTDIVDEAIY#YFK^.A	>9.76	Cytoskeletal protein
CSF-1R	P07333	Y699	K.AEAMLGPSLSPGQDPEGGVDY#K^NIHLEK^.K	>8.52	Receptor tyrosine kinase
CSF-1R	P07333	Y556	K.IIESY#EGNSYTFIDPTQLPYNEK^WEFPR@.N	>5.68	Receptor tyrosine kinase
Hrs	O14964	Y132	K.YK^VVQDT#YQIMK^.V	1823.09	Adaptor/scaffold
CSF-1R	P07333	Y809	R.DIMNDSNY#IVK^.G	1292.56	Receptor tyrosine kinase
H2B2E	Q16778	Y43	K.ESYSIYVY#K^.V	1152.72	DNA binding protein
CDK3	Q00526	Y19	K.IGEGTYGVVY#K.A	870.42	Protein kinase, Ser/Thr (non-receptor)
Transferrin receptor	P02786	Y20	R.SAFSNLFGGEPLS#YTR@.F	313.67	Cell surface, Receptor
Annexin A2	P07355	Y315	K.SLY#YYIQQDTK^.G	236.05	Lipid binding protein
Hrs	O14964	Y334	R.YLNR@NY#WEK^.K	229.48	Adaptor/scaffold
ZDHHC7	Q9NXF8	Y130	K.EYMESLQLK^PGEVIY#K^.C	173.17	Unknown function
KIAA0323	O15037	Y456	R.HIVIDGSNVAM*VHGLQHY#FSSR@.G	150.39	Unknown function
Hrs	O14964	Y216	R.VCEPCY#EQLNR@.K	148.61	Adaptor/scaffold
DLG3	Q92796	Y673	R.R@DNEVDGQDY#HFVVSR@.E	128.61	Adaptor/scaffold
Calmodulin	P62158	Y99	R.VFDK^DGNGY#ISAAELR@.H	127.33	Calcium-binding protein
VASP	P50552	Y38	R.VQIY#HNPTANSFR@.V	109.16	Cytoskeletal protein
KIAA0323	O15037	Y456	R.HIVIDGSNVAMVHGLQHY#FSSR@.G	105.93	Unknown function
PIK3R1	P27986	Y580	K.TR@DQY#LMWLTQK^.G	79.89	Kinase, lipid
APLP2	Q06481	Y750	K.MQNHGYENPTY#K^YLEQMQI.-	73.37	Receptor, DNA binding protein, Cell surface
Calmodulin	P62158	Y99	R.VFDK^DGNGY#ISAAELR@.H	70.6	Calcium-binding protein
Plakophilin 3	Q9Y446	Y84	R.GQY#HTLQAGFSSR@.S	67.23	Adhesion
LDLR	P01130	Y845	K.TTEDEVHICHNQDGY#SYPSR@.Q	61.43	Receptor, misc., Cell surface
Plakophilin 3	Q9Y446	Y84	R.GQY#HTLQAGFSSR@.S	57.48	Adhesion
ERK 2	P28482	T184, Y186	R.VADPDHDHTGFLT#EY#VATR@.W	56.77	Protein kinase, Ser/Thr (non-receptor)
Intersectin 2	Q9NZM3	Y552	K.LIY#LVPEK^.Q	51.99	Adaptor/scaffold
PIK3R1	P27986	Y580	R.DQY#LMWLTQK.G	36.8	Kinase, lipid
PIK3R1	P27986	Y580	R.DQY#LMWLTQK^.G	36.73	Kinase, lipid
GSTP1	P09211	Y7	-.PPYTVVY#FPVR@.G	35.59	Transferase
MAPK1	P28482	Y186	R.VADPDHDHTGFLTEY#VATR@.W	35.57	Protein kinase, Ser/Thr (non-receptor)
LDLR	P01130	Y845	K.TTEDEVHICHNQDGY#SYPSR@.Q	32.64	Cell surface, Receptor
TALIN-1	Q9Y490	Y70	K.ALDY#YMLR@.N	31.66	Cytoskeletal protein
PKM2	P14618-2	Y105	R.TATESFASDPILY#R@PVAVALDTK^.G	29.01	Enzyme, cellular metabolism
Hrs	O14964	Y132	K.YK^VVQDTY#QIMK^.V	28.34	Adaptor/scaffold
ERK 1	P27361	Y204	R.IADPEHDHTGFLTEY#VATR@.W	27.99	Protein kinase, Ser/Thr (non-receptor)
Beta-adaptin	P63010	Y276	K.DSDY#YNMLLK^.K	26.66	Vesicle protein
SLC38A2	Q9HAV3	Y41	K.SHY#ADVDPENQNFLLESNLGK^.K	21.5	Transporter
PAR3	Q8TEW0	Y719	R.ISHSLY#SGIEGLDESPSR@.N	19.88	Adaptor/scaffold
ANNEXIN A1	P04083	Y38	K.GGPGSAVSPY#PTFNPSSDVAALHK^.A	19.83	Calcium-binding protein
LDH-A	P00338	Y238	K.QVVESAY#EVIK^.L	18.81	Enzyme, cellular metabolism
ERK 2	P28482	Y186	R.VADPDHDHTGFLTEY#VATR.W	18.11	Protein kinase, Ser/Thr (non-receptor)
PTTG1IP	P53801	Y174	K.YGLFK^EENPY#AR@.F	17.83	Unknown function
UrdPase 1	Q16831	Y35	K.MK^EDILY#HFNLTTSR@.H	16.85	Transferase
					continued on next page
Supplemental Table 1 (continued). Tyrosine phosphorylated peptides identified in the comparison of CA-CSF-1R to parental MCF-10A cells.
Protein Name	UniProt #	NCBI Site	Peptides	FC (CA-CSF-1R/MCF-10A)	Function
Gab 1	Q13480	Y659	K.SSGSGSSVADER@VDY#VVVDQQK^.T	16.82	Adaptor/scaffold
Annexin A2	P07355	Y29	K.AY#TNFDAER@DALNIETAIK^.T	12.46	Lipid binding protein
PZR	O95297	Y263	K.INK^SESVVY#ADIR@.K	12.21	Adaptor/scaffold
Annexin A2	P07355	Y237	K.SYSPY#DMLESIR@K^.E	11.78	Lipid binding protein
Annexin A2	P07355	Y237	K.SYSPY#DMLESIRK.E	11.75	Lipid binding protein
Annexin A2	P07355	Y237	K.SYSPY#DMLESIR@.K	10.71	Lipid binding protein
CSF-1R	P07333	Y809	R.DIM*NDSNY#IVK^.G	10.6	Receptor tyrosine kinase
RPS10	P46783	Y12	R.IAIY#ELLFK^.E	10.35	Translation
PZR	O95297	Y263	K.INK^SESVVY#ADIR@.K	10.01	Adaptor/scaffold
HSP90B	P08238	Y483	K.SIY#YITGESK^.E	9.54	Chaperone
CCT-theta	P50990	Y29	K.HFSGLEEAVY#R@.N	9.4	Chaperone
Hrs	O14964	Y132	K.VVQDTY#QIMK^VEGHVFPEFK^.E	8.78	Adaptor/scaffold
FAM62A	Q9BSJ8	Y822	K.HLSPY#ATLTVGDSSHK^.T	7.99	Unknown function
CDK3	Q00526	Y15	K.VEK^IGEGT#YGVVYK^.A	7.46	Protein kinase, Ser/Thr (non-receptor)
RPS27	P42677	Y31	R.LVQSPNSY#FMDVK^.C	7.36	Translation
PZR	O95297	Y263	K.SESVVY#ADIR@.K	7.27	Adaptor/scaffold
PZR	O95297	Y263	K.SESVVY#ADIR.K	7.27	Adaptor/scaffold
PTRF	Q6NZI2	Y308	R.K^SFTPDHVVY#AR@.S	6.84	Transcription initiation complex
Syndecan-4	P31431	Y197	K.K^APTNEFY#A.-	6.8	Adhesion
PIK3R1	P27986	Y467	K.SREYDRLY#EEYTR.T	6.15	Kinase, lipid
PTRF	Q6NZI2	Y308	R.KSFTPDHVVY#AR.S	6.13	Transcription initiation complex
SHC1	P29353	Y427	R.ELFDDPSY#VNVQNLDK^.A	5.87	Adaptor/scaffold
SHC1	P29353	Y427	R.ELFDDPSY#VNVQNLDK.A	5.87	Adaptor/scaffold
SHC1	P29353	Y427	R.ELFDDPSY#VNVQNLDK^.A	5.53	Adaptor/scaffold
SHC1	P29353	Y427	R.ELFDDPS#YVNVQNLDK.A	5.53	Adaptor/scaffold
Cdc2	P06493	T14, Y15	K.IEKIGEGT#Y#GVVYK.G	5.41	Protein kinase, Ser/Thr (non-receptor)
Cdc2	P06493	T14, Y15	K.IEKIGEGT#Y#GVVYK.G	5.27	Protein kinase, Ser/Thr (non-receptor)
Annexin A2	P07355	Y29	K.AY#TNFDAERDALNIETAIK.T	5.27	Lipid binding protein
Annexin A2	P07355	Y29	K.AY#TNFDAER@DALNIETAIK^.T	5.27	Lipid binding protein
PDLIM5	Q96HC4	Y251	R.YTEFY#HVPTHSDASK^.K	5.23	Adaptor/scaffold
STAT3 ISO 2	P40763-2	Y704	K.YCR@PESQEHPEADPGAAPY#LK^.T	4.85	Transcription factor
STAT3	P40763	Y705	K.YCRPESQEHPEADPGSAAPY#LK.T	4.76	Transcription factor
STAT3	P40763	Y705	K.YCR@PESQEHPEADPGSAAPY#LK^.T	4.76	Transcription factor
Cdc2	P06493	Y15	K.IEKIGEGTY#GVVYK.G	4.69	Protein kinase, Ser/Thr (non-receptor)
Cdc2	P06493	Y15	K.IEK^IGEGTY#GVVYK^.G	4.69	Protein kinase, Ser/Thr (non-receptor)
STAT3	P40763	Y705	K.YCR@PESQEHPEADPGSAAPY#LK^.T	4.64	Transcription factor
STAT3	P40763	Y705	K.YCRPESQEHPEADPGSAAPY#LK.T	4.64	Transcription factor
CDK3	Q00526	Y19	K.IGEGTYGVVY#K^.A	4.62	Protein kinase, Ser/Thr (non-receptor)
CDK3	Q00526	Y15	K.IGEGTY#GVVYK^.A	4.62	Protein kinase, Ser/Thr (non-receptor)
EphA2	P29317	Y588	K.SEQLKPLKTY#VDPHTYEDPNQAVLK.F	4.61	Receptor tyrosine kinase
CDK3	Q00526	Y15	K.IGEGT#Y#GVVYK^.A	4.61	Protein kinase, Ser/Thr (non-receptor)
EphA2	P29317	Y588, Y594	K.TY#VDPHTY#EDPNQAVLK^.F	4.53	Receptor tyrosine kinase
STAT3 ISO 2	P40763-2	Y704	K.YCR@PESQEHPEADPGAAPY#LK^.T	4.45	Transcription factor
STAT3 ISO 2	P40763-2	Y704	K.YCR@PESQEHPEADPGAAPY#LK^.T	4.45	Transcription factor
Ack	Q07912	Y857	K.VSSTHY#YLLPER@PSYLER@.Y	4.37	Protein kinase, tyrosine (non-receptor)
Cdc2	P06493	Y15	K.IEK^IGEGTY#GVVYK^.G	4.18	Protein kinase, Ser/Thr (non-receptor)
Cdc2	P06493	T14	K.IEKIGEGT#YGVVYK.G	4.18	Protein kinase, Ser/Thr (non-receptor)
EphA2	P29317	Y772	R.VLEDDPEATY#TTSGGK^IPIR@.W	3.79	Receptor tyrosine kinase
EphA2	P29317	Y588, Y594	K.SEQLKPLKTY#VDPHTY#EDPNQAVLK.F	3.66	Receptor tyrosine kinase
EphA2	P29317	T593	K.TYVDPHT#YEDPNQAVLK^.F	3.58	Receptor tyrosine kinase
EphA2	P29317	T593	K.TYVDPHT#YEDPNQAVLK.F	3.58	Receptor tyrosine kinase
Caveolin 1	Q03135	Y14	K.YVDSEGHLYT#VPIREQGNIYKPNNK.A	3.53	Adaptor/scaffold
eEF1A-2	Q05639	Y29	K.STTTGHLIY#K^.C	3.45	Translation
CDC2	P06493	Y19	K.IGEGTYGVVY#K^GR@.H	3.36	Protein kinase, Ser/Thr (non-receptor)
EphA2	P29317	Y772	R.VLEDDPEATY#TTSGGK^IPIR@.W	3.32	Receptor tyrosine kinase
EphA2	P29317	Y772	R.VLEDDPEATY#TTSGGKIPIR.W	3.32	Receptor tyrosine kinase
Annexin A2	P07355	Y23	K.LSLEGDHSTPPSAY#GSVK^.A	3.3	Lipid binding protein
Annexin A2	P07355	Y23	K.LSLEGDHSTPPSAY#GSVK.A	3.3	Lipid binding protein
EphA2	P29317	Y575	R.QSPEDVY#FSK^.S	3.28	Receptor tyrosine kinase
p120 catenin	O60716	Y904	K.SLDNNY#STPNER@.G	3.27	Adhesion
IRS 2	Q9Y4H2	Y598	R.QRPVPQPSSASLDEY#TLMR.A	3.27	Adaptor/scaffold
p120 catenin	O60716	Y904	K.SLDNNY#STPNER.G	3.27	Adhesion
CASKIN-2	Q8WXE0	Y253	R.NTY#NQTALDIVNQFTTSQASR@.E	3.21	Unknown function
KIAA1217	Q5T5P2	Y244	R.NVY#YELNDVR.N	3.08	Unknown function
KIAA1217	Q5T5P2	Y244	R.NVY#YELNDVR@.N	3.07	Unknown function
Annexin A2	P07355	Y23	K.LSLEGDHSTPPSAYGS#VK^.A	2.96	Lipid binding protein
Caveolin 1	Q03135	Y14	K.YVDSEGHLY#TVPIR.E	2.92	Nuclear receptor co-regulator, Adaptor/scaffold
SHB	Q15464	Y268	K.AGK^GESAGY#MEPYEAQR@.I	2.91	Adaptor/scaffold
SHB	Q15464	Y268	K.AGKGESAGY#MEPYEAQR.I	2.91	Adaptor/scaffold
CNP	P09543	Y110	R.LDEDLAAY#CR@.R	2.8	Hydrolase
SHB	Q15464	Y246	K.DKVTIADDY#SDPFDAKNDLK.S	2.78	Adaptor/scaffold
Caveolin 1	Q03135	Y14	K.YVDSEGHLY#TVPIR.E	2.74	Nuclear receptor co-regulator, Adaptor/scaffold
Enolase 1	P06733	Y188	R.IGAEVY#HNLK^.N	2.46	Enzyme, cellular metabolism
Insulin Receptor	P06213	Y1189	R.DIYETDY#YR@K^.G	2.41	Receptor tyrosine kinase
Plakophilin 3	Q9Y446	Y176	R.ADY#DTLSLR@.S	2.37	Adhesion
Plakophilin 3	Q9Y446	Y176	R.ADY#DTLSLR.S	2.37	Adhesion
Integrin beta-4	P16144	Y1207	K.VCAYGAQGEGPY#SSLVSCR.T	2.33	Adhesion, Receptor
Integrin beta-4	P16144	Y1207	K.VCAYGAQGEGPY#SSLVSCR@.T	2.33	Adhesion, Receptor
p120 catenin	O60716	Y96	K.LNGPQDHSHLLY#STIPR@.M	2.33	Adaptor/scaffold, Adhesion
Ack	Q07912	Y518	K.KPTY#DPVSEDQDPLSSDFKR.L	2.29	Protein kinase, tyrosine (non-receptor)
Vimentin	P08670	Y53	R.SLY#ASSPGGVYATR@.S	2.15	Cytoskeletal protein
					continued on next page
Supplemental Table 1 (continued). Tyrosine phosphorylated peptides identified in the comparison of CA-CSF-1R to parental MCF-10A cells.
Protein Name	UniProt #	NCBI Site	Peptides	FC (CA-CSF-1R/MCF-10A)	Function
Desmoglein	Q14126	Y1013	R.VIQPHGGGSNPLEGTQHLQDVPY#VMVR@.E	2.06	Adhesion
EphB4	P54760	Y774	R.FLEENSSDPTY#TSSLGGK^IPIR@.W	2.03	Receptor tyrosine kinase
EphB4	P54760	Y774	R.FLEENSSDPTY#TSSLGGKIPIR.W	2.03	Receptor tyrosine kinase
EphB4	P54760	Y774	R.FLEENSSDPTY#TSSLGGKIPIR.W	2.03	Receptor tyrosine kinase
Vimentin	P08670	Y61	R.SLYASSPGGVY#ATR@.S	2.01	Cytoskeletal protein
Actin, alpha 1	P68133	Y93	K.IWHHTFY#NELR@.V	1.91	Cytoskeletal protein
SHP-2	Q06124	Y62	K.IQNTGDY#YDLYGGEK^.F	1.9	Protein phosphatase, tyrosine (non-receptor)
SHP-2	Q06124	Y62	K.IQNTGDY#YDLYGGEK^.F	1.85	Protein phosphatase, tyrosine (non-receptor)
SHP-2	Q06124	Y62	K.IQNTGDY#YDLYGGEK.F	1.85	Protein phosphatase, tyrosine (non-receptor)
Erbin	Q96RT1	Y1104	R.R@AQIPEGDY#LSYR@.E	1.54	Adhesion
Erbin	Q96RT1	Y1104	R.RAQIPEGDY#LSYR.E	1.54	Adhesion
KIAA1217	Q5T5P2	Y393	R.NEGFY#ADPYLYHEGR@.M	1.53	Unknown function
KIAA1217	Q5T5P2	Y393	R.NEGFY#ADPYLYHEGR.M	1.53	Unknown function
RIN1	Q13671	Y36	R.EKPAQDPLY#DVPNASGGQAGGPQRPGR.V	1.5	Guanine nucleotide exchange factor
GSK3B	P49841	Y216	R.GEPNVSY#ICSR@.Y	1.49	Protein kinase, Ser/Thr (non-receptor)
RPP0	P05388	Y24	K.IIQLLDDY#PK^.C	1.48	Translation
RPP0	P05388	Y24	K.IIQLLDDY#PK.C	1.48	Translation
Erbin	Q96RT1	Y1104	R.R@AQIPEGDY#LSYR@.E	1.46	Adhesion
Erbin	Q96RT1	Y1104	R.RAQIPEGDY#LSYR.E	1.46	Adhesion
p38-alpha iso2	Q16539-2	Y181	R.HTDDEMTGY#VATR@.W	1.45	Protein kinase, Ser/Thr (non-receptor)
p38-alpha iso2	Q16539-2	Y181	R.HTDDEMTGY#VATR.W	1.45	Protein kinase, Ser/Thr (non-receptor)
p38-delta	O15264	Y182	R.HADAEMTGY#VVTR.W	1.45	Protein kinase, Ser/Thr (non-receptor)
TYK2	P29597	Y292	R.LLAQAEGEPCY#IR@.D	1.44	Protein kinase, tyrosine (non-receptor)
Cytokeratin 7	P08729	Y39	R.LSSARPGGLGS#SSLY#GLGASRPR.V	1.44	Cytoskeletal protein
TYK2	P29597	Y292	R.LLAQAEGEPCY#IR.D	1.44	Protein kinase, tyrosine (non-receptor)
Plakophilin 4	Q99569	Y1168	K.STTNY#VDFYSTK^.R	1.43	Adhesion
EphB4	P54760	Y574	R.EAEY#SDK^HGQYLIGHGTK^.V	1.43	Receptor tyrosine kinase
Cytokeratin 7	P08729	Y39	R.LSSARPGGLGSS#SLY#GLGASRPR.V	1.4	Cytoskeletal protein
Integrin beta-4	P16144	Y1207	K.VCAYGAQGEGPY#SSLVSCR.T	1.39	Adhesion, Receptor
Integrin beta-4	P16144	Y1207	K.VCAYGAQGEGPY#SSLVSCR@.T	1.39	Adhesion, Receptor
GSK3B	P49841	Y216	R.GEPNVSY#ICSR@.Y	1.38	Protein kinase, Ser/Thr (non-receptor)
GSK3B	P49841	Y216	R.GEPNVSY#ICSR@.Y	1.38	Protein kinase, Ser/Thr (non-receptor)
GSK3B	P49841	Y216	R.GEPNVSY#ICSR@.Y	1.38	Protein kinase, Ser/Thr (non-receptor)
GSK3B	P49841	Y216	R.GEPNVSY#ICSR.Y	1.38	Protein kinase, Ser/Thr (non-receptor)
GSK3B	P49841	Y216	R.GEPNVSY#ICSR@.Y	1.38	Protein kinase, Ser/Thr (non-receptor)
GSK3B	P49841	Y216	R.GEPNVSY#ICSR.Y	1.38	Protein kinase, Ser/Thr (non-receptor)
GSK3B	P49841	Y216	R.GEPNVS#YICSR.Y	1.38	Protein kinase, Ser/Thr (non-receptor)
GSK3B	P49841	Y216	R.GEPNVSY#ICSR.Y	1.36	Protein kinase, Ser/Thr (non-receptor)
Erbin	Q96RT1	Y1104	R.AQIPEGDY#LSYR.E	1.35	Adhesion
Erbin	Q96RT1	Y1104	R.AQIPEGDY#LSYR@.E	1.35	Adhesion
Integrin beta-4	P16144	Y1510	R.SEHSHSTTLPR@DY#STLTSVSSHDSR@.L	1.33	Adhesion, Receptor
p130Cas	P56945	Y128	K.AQQGLY#QVPGPSPQFQSPPAK^.Q	1.32	Adaptor/scaffold
PRP4	Q13523	Y849	K.LCDFGSASHVADNDITPY#LVSR@.F	1.26	Protein kinase, Ser/Thr (non-receptor)
PRP4	Q13523	Y849	K.LCDFGSASHVADNDITPY#LVSR.F	1.26	Protein kinase, Ser/Thr (non-receptor)
p130Cas	P56945	Y387	R.R@PGPGTLY#DVPR@.E	1.24	Adaptor/scaffold
HIPK2	Q9H2X6	Y361	K.AVCSTY#LQSR@.Y	1.23	Protein kinase, Ser/Thr (non-receptor)
p120 catenin	O60716	Y228	R.HYEDGYPGGSDNY#GSLSR@.V	1.23	Adaptor/scaffold, Adhesion
p120 catenin	O60716	Y228	R.HYEDGYPGGSDNY#GSLSR.V	1.23	Adaptor/scaffold, Adhesion
HIPK2	Q9H2X6	Y361	K.AVCSTY#LQSR.Y	1.23	Protein kinase, Ser/Thr (non-receptor)
DYRK1B	Q9Y463	Y273	R.IYQY#IQSR@.F	1.22	Protein kinase, dual-specificity,
DYRK1B	Q9Y463	Y273	R.IYQY#IQSR.F	1.22	Protein kinase, dual-specificity,
HIPK3	Q9H422	Y359	K.TVCSTY#LQSR@.Y	1.21	Protein kinase, Ser/Thr (non-receptor)
PRP4	Q13523	Y849	K.LCDFGSASHVADNDITPY#LVSR@.F	1.21	Protein kinase, Ser/Thr (non-receptor)
PRP4	Q13523	Y849	K.LCDFGSASHVADNDITPY#LVSR@.F	1.21	Protein kinase, Ser/Thr (non-receptor)
PRP4	Q13523	Y849	K.LCDFGSASHVADNDITPY#LVSR.F	1.21	Protein kinase, Ser/Thr (non-receptor)
ATP1A1	P05023	Y260	R.GIVVY#TGDR@.T	1.18	Hydrolase
YES	P07947	Y222	R.K^LDNGGYY#ITTR@.A	1.18	Protein kinase, tyrosine (non-receptor)
YES	P07947	Y222	R.KLDNGGYY#ITTR.A	1.18	Protein kinase, tyrosine (non-receptor)
ATP1A1	P05023	Y260	R.GIVVY#TGDR.T	1.18	Hydrolase
BCS1	Q9Y276	Y181	K.TVMYTAVGSEWRPFGY#PR.R	1.17	Chaperone
BCS1	Q9Y276	Y181	K.TVMYTAVGSEWR@PFGY#PR@.R	1.17	Chaperone
PLEKHA6	Q9Y2H5	Y492	R.SEDIY#ADPAAYVMR.R	1.16	Lipid binding protein
PLEKHA6	Q9Y2H5	Y492	R.SEDIY#ADPAAYVMR@.R	1.16	Lipid binding protein
ZO-2	Q9UDY2	Y1118	R.IEIAQKHPDIY#AVPIK.T	1.15	Adaptor/scaffold
FAK1	Q05397	Y397	R.THAVSVSETDDY#AEIIDEEDTYTMPSTR@.D	1.14	Protein kinase, tyrosine (non-receptor)
FER	P16591	Y402	K.VQENDGKEPPPVVNY#EEDAR.S	1.14	Protein kinase, tyrosine (non-receptor)
FER	P16591	Y402	K.VQENDGK^EPPPVVNY#EEDAR@.S	1.14	Protein kinase, tyrosine (non-receptor)
p130Cas	P56945	Y287	K.GPNGRDPLLEVY#DVPPSVEK.G	1.12	Adaptor/scaffold
GRF-1	Q9NRY4	Y1105	R.NEEENIY#SVPHDSTQGK^.I	1.08	Transcription factor
GRF-1	Q9NRY4	Y1105	R.NEEENIY#SVPHDSTQGK.I	1.08	Transcription factor
p130Cas	P56945	Y327	K.DVPDGPLLR@EETY#DVPPAFAK^.A	1.06	Adaptor/scaffold
p130Cas	P56945	Y249	R.HLLAPGPQDIY#DVPPVR@.G	1.06	Adaptor/scaffold
p130Cas	P56945	Y249	R.HLLAPGPQDIY#DVPPVR.G	1.06	Adaptor/scaffold
VCL	P18206	Y821	K.SFLDSGY#R.I	1.04	Cytoskeletal protein, Adhesion
PIK3R2	O00459	Y464	R.EYDQLY#EEYTR@.T	1.01	Kinase, lipid
EGF-R	P00533	Y1172	K.GSHQISLDNPDY#QQDFFPK^.E	0.97	Receptor tyrosine kinase
EGF-R	P00533	Y1172	K.GSHQISLDNPDY#QQDFFPK.E	0.97	Receptor tyrosine kinase
Paxillin	P49023-2	Y88	R.FIHQQPQSSSPVY#GSSAK.T	0.96	Adaptor/scaffold, Adhesion
PTRF	Q6NZI2	Y308	K.SFTPDHVVY#AR@.S	0.96	Transcription initiation complex
Paxillin	P49023-2	Y88	R.FIHQQPQSSSPVY#GSSAK^.T	0.96	Adaptor/scaffold, Adhesion
Fak1	Q05397	Y576	R.YMEDSTY#YK^.A	0.95	Protein kinase, tyrosine (non-receptor)
					continued on next page
Supplemental Table 1 (continued). Tyrosine phosphorylated peptides identified in the comparison of CA-CSF-1R to parental MCF-10A cells.
Protein Name	UniProt #	NCBI Site	Peptides	FC (CA-CSF-1R/MCF-10A)	Function
Fak1	Q05397	Y576	R.YMEDSTY#YK.A	0.95	Protein kinase, tyrosine (non-receptor)
Paxillin	P49023-2	Y118	R.VGEEEHVY#SFPNKQK.S	0.94	Adaptor/scaffold, Adhesion
Paxillin	P49023-2	Y118	R.VGEEEHVY#SFPNK^QK^.S	0.94	Adaptor/scaffold, Adhesion
PTRF	Q6NZI2	Y308	K.SFTPDHVVY#AR@.S	0.94	Transcription initiation complex
PLEKHA5	Q9HAU0	Y134	K.ER@PISMINEASNYNVTSDY#AVHPMSPVGR@.T	0.92	Lipid binding protein
PLEKHA5	Q9HAU0	Y134	K.ERPISMINEASNYNVTSDY#AVHPMSPVGR.T	0.92	Lipid binding protein
Paxillin	P49023-2	Y118	R.VGEEEHVY#SFPNK.Q	0.89	Adaptor/scaffold, Adhesion
p130Cas	P56945	Y234	R.VGQGYVYEAAQPEQDEY#DIPR.H	0.89	Adaptor/scaffold
Paxillin	P49023-2	Y118	R.VGEEEHVY#SFPNK^.Q	0.89	Adaptor/scaffold, Adhesion
N-WASP	O00401	Y256	K.VIY#DFIEK.T	0.88	Adaptor/scaffold
N-WASP	O00401	Y256	R.ETSKVIY#DFIEK.T	0.88	Adaptor/scaffold
N-WASP	O00401	Y256	R.ETSK^VIY#DFIEK^.T	0.88	Adaptor/scaffold
N-WASP	O00401	Y256	K.VIY#DFIEK^.T	0.88	Adaptor/scaffold
Paxillin	P49023-2	Y118	R.VGEEEHVY#SFPNK^.Q	0.87	Adaptor/scaffold, Adhesion
Paxillin	P49023-2	Y118	R.VGEEEHVY#SFPNK.Q	0.87	Adaptor/scaffold, Adhesion
eEF1A-2	Q05639	Y141	R.EHALLAY#TLGVK.Q	0.83	Translation
eEF1A-2	Q05639	Y141	R.EHALLAY#TLGVK^.Q	0.83	Translation
Yes	P07947	Y425	R.LIEDNEY#TAR@.Q	0.82	Protein kinase, tyrosine (non-receptor)
Yes	P07947	Y425	R.LIEDNEY#TAR.Q	0.82	Protein kinase, tyrosine (non-receptor)
FRK	P42685	Y46	R.HGHY#FVALFDYQAR.T	0.77	Protein kinase, tyrosine (non-receptor)
p130Cas	P56945	Y267	R.GLLPSQYGQEVY#DTPPMAVK^.G	0.71	Adaptor/scaffold
IRS2	Q9Y4H2	Y823	K.APYTCGGDSDQY#VLMSSPVGR.I	0.59	Adaptor/scaffold
Cytokeratin 5	P13647	Y60	R.VSLAGACGVGGY#GSR.S	0.58	Cytoskeletal protein
Cytokeratin 5	P13647	Y60	R.VSLAGACGVGGY#GSR@.S	0.58	Cytoskeletal protein
PTPRA	P18433	Y798	K.VVQEYIDAFSDY#ANFK^.-	0.54	Receptor protein phosphatase, tyrosine
PTPRA	P18433	Y798	K.VVQEYIDAFSDY#ANFK.-	0.54	Receptor protein phosphatase, tyrosine
PTPRA	P18433	Y798	K.VVQEYIDAFSDY#ANFK.-	0.51	Receptor protein phosphatase, tyrosine
PTPRA	P18433	Y798	K.VVQEYIDAFSDY#ANFK^.-	0.51	Receptor protein phosphatase, tyrosine
IRS2	Q9Y4H2	Y823	K.APYTCGGDSDQY#VLMSSPVGR.I	0.48	Adaptor/scaffold
SgK269	Q9H792	Y635	K.NAIK^VPIVINPNAY#DNLAIYK^.S	0.35	Protein kinase, Ser/Thr (non-receptor)
IRS2	Q9Y4H2	Y675	R.SDDY#MPMSPASVSAPK^.Q	0.34	Adaptor/scaffold
BCS1L	Q9Y276	Y181	K.TVMYTAVGSEWR@PFGY#PR@.R	0.16	Chaperone
# indicates phosphorylation
* indicates oxidation
@ indicates "heavy" arginine
^ indicates "heavy" lysine
