# Supplementary material for: Profiling Y561-Dependent and -Independent Substrates of CSF-1R in Epithelial Cells
Source: PLoS One. 2010 Oct 26;5(10):e13587. doi: 10.1371/journal.pone.0013587 (PMC2964295; doi:10.1371/journal.pone.0013587)
Supplement: Table S3 — Classification of CSF-1R- and Src-regulated changes in tyrosine phosphorylation in MCF-10A cells. (0.07 MB XLS) [file pone.0013587.s003.xls]

## Sheet: SuppTable 3
Supplemental Table 3. Classification of CSF-1R- and Src-regulated changes in tyrosine phosphorylation in MCF-10A cells.
Protein Name	UniProt#	NCBI Site	FC (CA-CSF-1R/MCF-10A)	FC (CA-CSF-1R/Y561F)	Src regulation
"CSF-1R induced" - Tyrosine phosphorylation induced by CSF-1R activation (FC>1.94)
Transferrin Receptor	P02786	Y20	313.67	-
APLP2	Q06481	Y750	73.37	-
D-Prohibitin	Q99623	Y248	>55.42	-
PAR3	Q8TEW0	Y489	>34.42	-
PKM2	P14618-2	Y105	29.01	-
PIK3R1	P27986	Y470	>24.59	-
PIK3R1	P27986	Y607	>22.45	-
PAR3	Q8TEW0	Y719	19.88	-
LAPTM4A	Q15012	Y230	>18.02	-
TAOK1	Q7L7X3	Y309	>17.57	-
PIK3R2	O00459	Y577	>13.95	-
Beta-adaptin	P63010	Y277	>12.57	-
UBXD8	Q96CS3	Y79	>12.42	-
UQCRC2	P22695	Y207	>10.13	-
HSP90-beta	P08238	Y483	9.54	-
CCT-theta	P50990	Y29	9.4	-
Syndecan-4	P31431	Y197	6.8	-
CSF-1R	P07333	Y556	>5.68	-
CDC2	P06493	T14	4.18	-
EphA2	P29317	T593	3.58;3.58	-
CDC2	P06493	Y19	3.36	-
IRS2	Q9Y4H2	Y598	3.27	-
CASKIN-2	Q8WXE0	Y253	3.21	-
Desmoglein	Q14126	Y1013	2.06	-
EphB4	P54760	Y774	2.03;2.03;2.03	1.75;1.75	Src-dependent
FLJ20625	Q9NWT0	Y40	>19.60	2.06	Src-dependent
EphA2	P29317	Y575	3.28	2.11	Src-dependent
Beta-adaptin	P63010	Y276	>11.05;26.66	2.12	Src-dependent
KIAA0323	O15037	Y456	>14.07;150.39;105.93	2.22;1.98;1.98;1.7	Src-dependent
Intersectin 2	Q9NZM3	Y552	51.99	2.73;2.73	Src-dependent
ACK	Q07912	Y518	2.29	3.45	Src-dependent
Hrs	O14964	Y216	148.61	3.51;3.5	Src-dependent
ZDHHC7	Q9NXF8	Y130	>50.78;173.17	4.05;3.99;3.98	Src-dependent
TJAP1	Q5JTD0	Y352	>88.49	4.31	Src-dependent
Hrs	O14964	Y334	>34.54;229.48	4.49	Src-dependent
Hrs	O14964	Y132	>296.57;1823.09;28.34;8.78	5.06;3.12;3.12;3.11;3.11;2.63;2.63	Src-dependent
p120 catenin	O60716	Y904	3.27;3.27	5.31;5.31	Src-dependent
CSF-1R	P07333	Y561	>37.45	>16.44	Src-dependent
STAT3 iso 2	P40763-2	Y704	4.85;4.45;4.45	0.73;0.72;0.72	Src-independent
Plakophilin 3	Q9Y446	Y176	2.37;2.37	0.74	Src-independent
RPS10	P46783	Y12	10.35	0.74;0.74	Src-independent
STAT3	P40763	Y705	4.76;4.76;4.64;4.64	0.77;0.77	Src-independent
Insulin Receptor	P06213	Y1189	2.41	0.84;0.84;0.73	Src-independent
Talin 1	Q9Y490	Y70	31.66	0.84	Src-independent
ACLY	P53396	Y1073	>26.05;>11.93	0.9;0.9	Src-independent
SHB	Q15464	Y246	2.78	0.93	Src-independent
LDLR	P01130	Y845	61.43;32.64	1;1	Src-independent
CSF-1R	P07333	Y809	>45.71;>20.07;1292.56;10.6	1.01;1.01	Src-independent
EphA2	P29317	Y588	4.61	1.07	Src-independent
SHB	Q15464	Y268	2.91;2.91	1.09;1.09	Src-independent
Calmodulin	P62158	Y99	127.33;70.6	1.11;1.11;0.93;0.93	Src-independent
PTTG1IP	P53801	Y174	>30.11;17.83	1.15;1.11;1.11	Src-independent
EphA2	P29317	Y772	3.79;3.32;3.32	1.16;1.16;1.09;1.09	Src-independent
Integrin beta-4	P16144	Y1207	2.33;2.33;1.39;1.39	1.18	Src-independent
GSTP1	P09211	Y7	35.59	1.19;1.19	Src-independent
eEF1A-2	Q05639	Y29	3.45	0.65;0.65	Src-independent
PKC, Delta	Q05655	Y374	>9.84	0.65	Src-independent
RPS27	P42677	Y31	7.36	0.66;0.66	Src-independent
CDC2	P06493	T14, Y15	5.41;5.27	0.67;0.58	Src-independent
Vimentin	P08670	Y53	2.15	0.68	Src-independent
PIK3R1	P27986	Y467	6.15	0.68;0.64;0.64	Src-independent
Annexin A2	P07355	Y29	12.46;5.27;5.27	0.69;0.69	Src-independent
KIAA1217	Q5T5P2	Y244	3.08;3.07	0.7;0.7	Src-independent
PIN4	Q9Y237	Y122	>21.65	0.75;0.68;0.68	Src-independent
CSF-1R	P07333	Y699	>8.52;>38.88;>32.34;>13.82	0.76;0.74;0.73;0.68;0.66;0.66;0.66;0.62;0.56;0.56	Src-independent
CSF-1R	P07333	Y923	>133.30	0.8;0.63	Src-independent
Ack	Q07912	Y857	4.37	1.13; 1.01; 1.01	Src-independent
EphA2	P29317	Y588, Y594	4.53;3.66	1.16; 0.62; 0.62	Src-independent
CSF-1R	P07333	Y873	>56.43;>38.15	1.3; 1.3; 1.21	Src-independent
					continued on next page
Supplemental Table 3 (cont). Classification of CSF-1R- and Src-regulated changes in tyrosine phosphorylation in MCF-10A cells.
Protein Name	UniProt#	NCBI Site	FC (CA-CSF-1R/MCF-10A)	FC (CA-CSF-1R/Y561F)	Src regulation
"CSF-1R induced" - Tyrosine phosphorylation induced by CSF-1R activation (FC>1.94)
Caveolin 1	Q03135	Y14	3.53;2.92;2.74	0.67;0.57;0.53	Src-inhibited
SLC20A1	Q8WUM9	Y388	>13.04	0.25	Src-inhibited
HGK	O95819	Y1227	>15.71	0.28;0.28	Src-inhibited
GAB1	Q13480	Y659	16.82	0.31	Src-inhibited
ERK2	P28482	T184, Y186	56.77	0.31;0.31	Src-inhibited
PTRF	Q6NZI2	Y308	6.84;6.13;0.96;0.94	0.35;0.35;0.34;0.28;0.28	Src-inhibited
Annexin A1	P04083	Y38	19.83	0.42;0.42	Src-inhibited
H2B2E	Q16778	Y43	>31.63;1152.72	0.43;0.42;0.42	Src-inhibited
Plakophilin 3	Q9Y446	Y84	67.23;57.48	0.43;0.43;0.42;0.42	Src-inhibited
ARP2/3 Subunit 3	O15145	Y46	>9.76	0.44	Src-inhibited
PDLIM5	Q96HC4	Y251	5.23	0.49	Src-inhibited
UrdPase 1	Q16831	Y35	16.85	0.49	Src-inhibited
p120 catenin	O60716	Y96	2.33	0.5	Src-inhibited
SHC1	P29353	Y427	5.87;5.87;5.53;5.53	0.51	Src-inhibited
FAM62A	Q9BSJ8	Y822	7.99	0.51	Src-inhibited
ERK1	P27361	Y204	27.99	0.52	Src-inhibited
Annexin A2	P07355	Y315	236.05	0.52;0.52	Src-inhibited
CDK3	Q00526	Y15	7.46;4.62;4.61	0.53;0.53;0.43;0.21;0.21	Src-inhibited
Annexin A2	P07355	Y237	11.78;11.75;10.71	0.53;0.53;0.47	Src-inhibited
ERK2	P28482	Y186	35.57;18.11	0.53;0.53;0.47	Src-inhibited
Enolase 1	P06733	Y188	2.46	0.54	Src-inhibited
Annexin A2	P07355	Y23	3.3;3.3;2.96	0.56;0.56;0.56;0.56;0.55;0.55	Src-inhibited
SLC38A2	Q9HAV3	Y41	21.5	0.56;0.56	Src-inhibited
PIK3R1	P27986	Y580	>56.64;79.89;36.8;36.73	0.57;0.57;0.57;0.56;0.56; 0.54;0.54;0.52;0.51;0.51	Src-inhibited
DLG1	Q12959	Y760	>11.65	0.59;0.51	Src-inhibited
DLG3	Q92796	Y673	>12.59;128.61	0.59;0.59	Src-inhibited
VASP	P50552	Y38	109.16	0.59	Src-inhibited
LDH-A	P00338	Y238	18.81	0.6;0.6	Src-inhibited
Vimentin	P08670	Y61	2.01	0.61	Src-inhibited
PZR	O95297	Y263	12.21;10.01;7.27;7.27	0.62;0.62;0.6;0.6	Src-inhibited
NHP2L1	P55769	Y31	>16.86	0.62	Src-inhibited
Cdc2	P06493	Y15	4.69;4.69;4.18	0.79;0.61;0.55;0.55;0.55;0.49;0.49	Src-inhibited
H2B1L	Q99880	Y42	>113.37	0.53;0.53;0.42;0.42	Src-inhibited
CNP	P09543	Y110	2.8	0.48; 0.48; 0.44	Src-inhibited
CDK3	Q00526	Y19	870.42;4.62	0.52; 0.52	Src-inhibited
"CSF-1R downregulated" - Tyrosine phosphorylation decreased by CSF-1R activation (FC<0.64)
IRS2	Q9Y4H2	Y675	0.34	-
IRS2	Q9Y4H2	Y823	0.59;0.48	0.87	Src-independent
Cytokeratin 5	P13647	Y60	0.58;0.58	0.91;0.91	Src-independent
PTPRA	P18433	Y798	0.54;0.54;0.51;0.51	1.13;1.13	Src-independent
SgK269	Q9H792	Y635	0.35	0.25;<0.0538	Src-inhibited
"Basally phosphorylated" - Tyrosine phosphorylation unchanged by CSF-1R activation (FC<1.94 and >0.64)
p38-delta	O15264	Y182	1.45	-
p38-alpha iso2	Q16539-2	Y181	1.45;1.45	-
Rin1	Q13671	Y36	1.5	-
Actin, alpha 1	P68133	Y93	1.91	-
PIK3R2	O00459	Y464	1.01	-
p130CAS	P56945	Y287	1.12	-
Fak1	Q05397	Y397	1.14	-
Fer	P16591	Y402	1.14;1.14	-
Yes	P07947	Y222	1.18;1.18	-
Integrin beta-4	P16144	Y1510	1.33	1.59	Src-dependent
PLEKHA6	Q9Y2H5	Y492	1.16;1.16	1.79;1.79	Src-dependent
ATP1A1	P05023	Y260	1.18;1.18	2.62;2.62	Src-dependent
KIAA1217	Q5T5P2	Y393	1.53;1.53	1.6;1.6	Src-dependent
p130CAS	P56945	Y387	1.24	0.71;0.71	Src-independent
Yes	P07947	Y425	0.82;0.82	0.8;0.8	Src-independent
VCL	P18206	Y821	1.04	0.86	Src-independent
Plakophilin 4	Q99569	Y1168	1.43	1.42;1.42	Src-independent
Erbin	Q96RT1	Y1104	1.54;1.54;1.46;1.46;1.35;1.35	1.52;1.51;1.51;1.51	Src-independent
SHP-2	Q06124	Y62	1.9;1.85;1.85	1.24	Src-independent
p130Cas	P56945	Y128	1.32	0.71;0.71	Src-independent
p130CAS	P56945	Y234	0.89	1.37	Src-independent
Frk	P42685	Y46	0.77	1.41;1.41	Src-independent
p120 catenin	O60716	Y228	1.23;1.23	1.53;1.53	Src-independent
eEF1A-2	Q05639	Y141	0.83;0.83	0.88	Src-independent
p130CAS	P56945	Y249	1.06;1.06	0.91	Src-independent
N-WASP	O00401	Y256	0.88;0.88;0.88;0.88	0.96;0.96	Src-independent
ZO-2	Q9UDY2	Y1118	1.15	0.96	Src-independent
					continued on next page
Supplemental Table 3 (cont). Classification of CSF-1R- and Src-regulated changes in tyrosine phosphorylation in MCF-10A cells.
Protein Name	UniProt#	NCBI Site	FC (CA-CSF-1R/MCF-10A)	FC (CA-CSF-1R/Y561F)	Src regulation
"Basally phosphorylated" - Tyrosine phosphorylation unchanged by CSF-1R activation (FC<1.94 and >0.64)
PLEKHA5	Q9HAU0	Y134	0.92;0.92	0.92	Src-independent
p130CAS	P56945	Y267	0.71	0.93	Src-independent
HIPK3	Q9H422	Y359	1.21	1.43	Src-independent
Paxillin	P49023-2	Y88	0.96;0.96	0.97;0.97	Src-independent
p130CAS	P56945	Y327	1.06	0.98	Src-independent
Fak1	Q05397	Y576	0.95;0.95	1;1;1;1	Src-independent
Paxillin	P49023-2	Y118	0.94;0.94;0.89;0.89;0.87;0.87	1.01;0.98;0.98;0.81;0.81	Src-independent
HIPK2	Q9H2X6	Y361	1.23;1.23	1.05;1.05	Src-independent
GRF-1	Q9NRY4	Y1105	1.08;1.08	1.17;1.17	Src-independent
PRP4	Q13523	Y849	1.26;1.26;1.21;1.21;1.21	1.17;1.17;1.17;1.09;1.09;1.09;1.09	Src-independent
DYRK1B	Q9Y463	Y273	1.22;1.22	1.19;1.19	Src-independent
BCS1	Q9Y276	Y181	1.17;1.17;0.16	0.86;0.86	Src-independent
GSK3B	P49841	Y216	1.49;1.38;1.38;1.38;1.38;1.38;1.38;1.38;1.36	1.03;1.03;1.03;1.03;1.03;1.03	Src-independent
TYK2	P29597	Y292	1.44;1.44	0.68	Src-independent
EphB4	P54760	Y574	1.43	1.24	Src-independent
Cytokeratin 7	P08729	Y39	1.44;1.4	1.27; 1.23; 1.14	Src-independent
RPP0	P05388	Y24	1.48;1.48	0.83;0.83	Src-independent
EGF-R	P00533	Y1172	0.97;0.97	0.42;0.42	Src-inhibited
"CSF-1R induced*" tyrosine phosphorylation detected in CA-CSF-1R v CA-CSF-1R Y561F comparison - NOT DETECTED in CA-CSF-1R v Parental MCF10A
STAT 5A	P42229	Y694	*	2.11;2.11	Src-dependent
EphB4	P54760	T587, Y595	*	2.09	Src-dependent
RAN	P62826	Y146	*	1.81	Src-dependent
SPG20	Q8N0X7	Y46	*	1.66	Src-dependent
RPS13	P62277	Y37	*	1.49	Src-independent
PIK3R3	Q92569	Y373	*	1.43	Src-independent
HGF-R	P08581	Y1234	*	1.21;1.21	Src-independent
Cofilin	P23528	Y139	*	1.14;0.79	Src-independent
p38-alpha	Q16539-2	Y182	*	1.03;1.03	Src-independent
Insulin Receptor	P06213	Y1185, Y1189	*	0.77;0.77	Src-independent
EphA2	P29317	Y594	*	0.74;0.74	Src-independent
Transferrin receptor	P02786	S19	*	1.28	Src-independent
LDH-B	P07195	Y239	*	1.23	Src-independent
KIRREL	Q96J84	Y724	*	1.17	Src-independent
FLJ20625	Q9NWT0	Y140	*	1.13	Src-independent
GUK1	Q16774	Y52	*	1.03	Src-independent
Yes	P07947	Y221	*	0.99	Src-independent
D-Prohibitin	Q99623	Y121	*	0.95	Src-independent
MGC14839	Q96A22	Y78	*	0.92	Src-independent
ADK2	P54819	Y200	*	0.86	Src-independent
ADK2	P54819	Y199	*	0.86	Src-independent
KIRREL	Q96J84	Y605	*	0.85	Src-independent
Crk	P46108	Y221	*	0.77	Src-independent
Caveolin 1	Q03135	Y25	*	0.69	Src-independent
Pyk2	Q14289	Y579, Y580	*	0.67	Src-independent
STEAP1	Q9UHE8	Y27	*	0.66	Src-independent
KRT81	Q14533	Y282	*	0.64	Src-independent
CDK3	Q00526	T14, Y15	*	0.61;0.61	Src-inhibited
NDUFB10	O96000	Y54	*	0.62	Src-inhibited
SHC1	P29353	Y350	*	0.62	Src-inhibited
PGK1	P00558	Y196	*	0.61	Src-inhibited
EGF-R	P00533	Y1197	*	0.6	Src-inhibited
ZDHHC5	Q9C0B5	S529 Y533	*	0.53	Src-inhibited
PI3K p110 alpha	P42336	Y508	*	0.45	Src-inhibited
GAB1	Q13480	Y406	*	0.27	Src-inhibited
MGC32065	Q8WV41	Y264	*	0.22	Src-inhibited
H2B1L	Q99880	Y40	*	0.43	Src-inhibited
PTRF	Q6NZI2	Y156	*	0.45;0.45	Src-inhibited
Classification Key:
Src-dependent	sites that exhibit >1.55 fold change in tyrosine phosphorylation between CA-CSF-1R and CA-CSF1-R Y561F
Src-independent	sites that exhibit <1.55 and >0.63 fold change in tyrosine phosphorylation between CA-CSF-1R and CA-CSF-1R Y561F
Src-inhibited	sites that exhibit <0.63 fold change in tyrosine phosphorylation between CA-CSF-1R and CA-CSF1-R Y561F
