# Supplementary material for: Profiling Y561-Dependent and -Independent Substrates of CSF-1R in Epithelial Cells
Source: PLoS One. 2010 Oct 26;5(10):e13587. doi: 10.1371/journal.pone.0013587 (PMC2964295; doi:10.1371/journal.pone.0013587)
Supplement: Table S4 — GeneGO® enrichment in the CSF-1R induced and CSF-1R induced* set of proteins for biological processes and diseases. (0.04 MB XLS) [file pone.0013587.s004.xls]

## Sheet: SuppTable 4
Supplemental Table 4. GeneGO® enrichment in the CSF-1R induced and CSF-1R induced* set of proteins for biological processes and diseases.
	Development Hemopoiesis, Erythropoietin pathway	Translation Regulation of initiation	Glioblastoma	Cell adhesion Attractive and repulsive receptors	Neoplasm Metastasis	Astrocytoma	Neoplastic Processes	Cell cycle G1-S Growth factor regulation	Neoplasms Glandular and Epithelial	Inflammation IL-2 signaling	Cell adhesion Integrin priming	Signal transduction Androgen receptor signaling	Inflammation Amphoterin signaling
Annexin A1			x		x	x	x		x
Annexin A2									x
Calmodulin	x										x
Caveolin 1					x		x		x			x
CDC2 (CDK1)					x		x		x
CDK3			x			x
Cofilin				x					x				x
Crk			x			x			x
CSF-1R									x
Desmoglein									x
eEF1A-2									x
EGF-R		x	x		x	x	x	x	x			x
Enolase 1					x		x		x
EphA2			x	x	x	x	x		x
EphB4			x	x	x		x		x
ERK1	x	x	x	x	x	x	x	x	x	x	x	x	x
ERK2	x	x	x	x	x	x	x	x	x	x	x	x	x
GAB1	x	x		x					x
GSTP1			x		x	x	x		x
GUK1									x
H2B2E									x
HGF-R			x			x		x	x
HGK									x
Hrs									x
HSP90-beta					x		x		x
Insulin Receptor		x							x
Integrin beta-4					x		x		x
IRS2	x	x	x		x	x	x	x				x
KRT81									x
LDH-A									x
LDH-B									x
LDLR									x
p120 catenin					x		x		x
p38-alpha	x	x			x		x		x	x		x	x
Par3
PGK1									x
PI3K p110 alpha	x	x	x	x	x	x	x	x	x	x	x	x	x
PIK3R1	x	x	x	x	x	x	x	x	x	x	x	x	x
PIK3R2	x	x	x	x	x	x	x	x	x	x	x		x
PIK3R3	x	x	x	x	x	x	x	x	x	x	x		x
PKC, Delta			x		x	x	x	x	x
PKM2									x
Plakophilin 3					x		x
PTTG1IP						x			x
Pyk2			x		x	x	x		x
RAN					x		x		x
RPS27					x		x
SHC1	x	x		x				x	x	x	x	x
STAT 5A	x							x	x	x
STAT3	x		x		x	x	x	x	x	x		x
Syndecan-4									x
Talin 1											x
Transferrin Receptor									x
UrdPase 1					x		x		x
VASP
Vimentin			x		x	x	x		x
Yes			x		x	x	x		x
Supplemental Table 4 (cont). GeneGO® enrichment in the CSF-1R induced and CSF-1R induced* set of proteins for biological processes and diseases.
	Development Regulation of angiogenesis	Inflammation Neutrophil activation	Cell adhesion Platelet aggregation	Inflammation-IL-6 signaling	Immune-Phagosome in antigen presentation	Signal transduction ERBB-family signaling	Cell adhesion Cell junctions	Anti-Apoptosis mediated by external signals via MAPK and JAK/STAT	Inflammation TREM1 signaling	Proliferation Lymphocyte proliferation	Proliferation Positive regulation cell proliferation	Immune Phagocytosis
Annexin A1		x
Annexin A2	x
Calmodulin			x							x
Caveolin 1							x
CDC2 (CDK1)								x
CDK3
Cofilin		x			x							x
Crk	x				x			x				x
CSF-1R											x
Desmoglein							x
eEF1A-2
EGF-R	x					x					x
Enolase 1
EphA2	x
EphB4	x
ERK1		x		x		x	x	x	x	x	x
ERK2		x		x		x	x	x	x	x	x
GAB1			x			x		x			x
GSTP1
GUK1
H2B2E
HGF-R											x
HGK
Hrs
HSP90-beta					x
Insulin Receptor
Integrin beta-4
IRS2						x					x
KRT81
LDH-A
LDH-B
LDLR
p120 catenin							x
p38-alpha	x	x			x			x	x	x		x
Par3							x
PGK1
PI3K p110 alpha	x	x	x	x	x		x	x	x	x	x	x
PIK3R1	x	x	x	x	x	x	x	x	x	x	x	x
PIK3R2		x	x	x	x	x		x	x	x	x	x
PIK3R3		x	x	x	x	x			x	x	x	x
PKC, Delta	x	x	x				x			x
PKM2
Plakophilin 3							x
PTTG1IP
Pyk2			x		x					x	x	x
RAN
RPS27
SHC1	x		x	x		x		x		x	x
STAT 5A	x							x		x
STAT3	x	x		x		x		x
Syndecan-4
Talin 1			x		x							x
Transferrin Receptor
UrdPase 1
VASP			x		x							x
Vimentin							x
Yes							x
