# Supplementary material for: Profiling Y561-Dependent and -Independent Substrates of CSF-1R in Epithelial Cells
Source: PLoS One. 2010 Oct 26;5(10):e13587. doi: 10.1371/journal.pone.0013587 (PMC2964295; doi:10.1371/journal.pone.0013587)
Supplement: Table S5 — Proteins with increased tyrosine phosphorylation downstream of CSF-1R and EGF-R activation. (0.03 MB XLS) [file pone.0013587.s005.xls]

## Sheet: SuppTable 5
Supplemental Table 5. Proteins with increased tyrosine phosphorylation downstream of CSF-1R and EGF-R* activation.
Protein Name	UniProt #	Classification
APLP2	Q06481	CSF-1R induced
CASKIN-2	Q8WXE0	CSF-1R induced
Desmoglein	Q14126	CSF-1R induced
LAPTM4A	Q15012	CSF-1R induced
PAR3	Q8TEW0	CSF-1R induced
PI3-kinase p85-beta	O00459	CSF-1R induced
Syndecan-4	P31431	CSF-1R induced
ACK1	Q07912	CSF-1R induced, Src-dependent
Calmodulin	P62158	CSF-1R induced, Src-dependent
EphA2	P29317	CSF-1R induced, Src-dependent
EphB4	P54760	CSF-1R induced, Src-dependent
Hrs	O14964	CSF-1R induced, Src-dependent
Intersectin 2	Q9NZM3	CSF-1R induced, Src-dependent
p120 catenin	O60716	CSF-1R induced, Src-dependent
Caveolin 1	Q03135	CSF-1R induced, Src-independent
eEF1A-2	Q05639	CSF-1R induced, Src-independent
Integrin beta-4	P16144	CSF-1R induced, Src-independent
IRS2	Q9Y4H2	CSF-1R induced, Src-independent
KIAA1217	Q5T5P2	CSF-1R induced, Src-independent
LDLR	P01130	CSF-1R induced, Src-independent
Plakophilin 3	Q9Y446	CSF-1R induced, Src-independent
PTTG1IP	P53801	CSF-1R induced, Src-independent
SHB	Q15464	CSF-1R induced, Src-independent
STAT3	P40763	CSF-1R induced, Src-independent
Talin 1	Q9Y490	CSF-1R induced, Src-independent
Annexin A1	P04083	CSF-1R induced, Src-inhibited
Annexin A2	P07355	CSF-1R induced, Src-inhibited
Cdc2	P06493	CSF-1R induced, Src-inhibited
DLG3	Q92796	CSF-1R induced, Src-inhibited
ERK1	P27361	CSF-1R induced, Src-inhibited
ERK2	P28482	CSF-1R induced, Src-inhibited
FAM62A	Q9BSJ8	CSF-1R induced, Src-inhibited
PIK3R1	P27986	CSF-1R induced, Src-inhibited
PTRF	Q6NZI2	CSF-1R induced, Src-inhibited
PZR	O95297	CSF-1R induced, Src-inhibited
SLC38A2	Q9HAV3	CSF-1R induced, Src-inhibited
STAT 5A	P42229	CSF-1R induced*, Src-dependent
Cofilin	P23528	CSF-1R induced*, Src-independent
Crk	P46108	CSF-1R induced*, Src-independent
HGF-R	P08581	CSF-1R induced*, Src-independent
KIRREL	Q96J84	CSF-1R induced*, Src-independent
MGC14839	Q96A22	CSF-1R induced*, Src-independent
p38-alpha	Q16539	CSF-1R induced*, Src-independent
Pyk2	Q14289	CSF-1R induced*, Src-independent
Transferrin receptor	P02786	CSF-1R induced*, Src-independent
EGF-R	P00533	CSF-1R induced*, Src-inhibited
GAB1	Q13480	CSF-1R induced*, Src-inhibited
MGC32065	Q8WV41	CSF-1R induced*, Src-inhibited
SHC1	P29353	CSF-1R induced*, Src-inhibited
ZDHHC5	Q9C0B5	CSF-1R induced*, Src-inhibited
*Heibeck et al., 2009
